# Supplementary material for: Tick species diversity and potential distribution alternation of dominant ticks under different climate scenarios in Xinjiang, China
Source: PLoS Negl Trop Dis. 2024 Apr 29;18(4):e0012108. doi: 10.1371/journal.pntd.0012108 (PMC11081513; doi:10.1371/journal.pntd.0012108)
Supplement: S1 Table — (XLSX) [file pntd.0012108.s001.xlsx]

## Sheet: Additional Table 1 
Climate and Geographic Variables	H. asiaticum	R. turanicus	D. marginatus	H. punctata
Bio1 =Annual mean temperature	√	√	√	√
Bio2 =Mean diurnal range	√	√	√	√
Bio3 =Isothermality	√	√	√
Bio4 =Temperature seasonality	√	√	√	√
Bio5 =Max temperature of warmest month	√	√	√	√
Bio6 =Min temperature of coldest month		√		√
Bio7 =Temperature Annual Range
Bio8 =Mean temperature of wettest quarter			√
Bio9 =Mean temperature of driest quarter	√		√
Bio10 =Mean temperature of warmest quarter	√			√
Bio11 =Mean temperature of coldest quarter	√		√	√
Bio12 =Annual precipitation	√	√
Bio13 =Precipitation of wettest month	√	√	√	√
Bio14 =Precipitation of driest month	√	√	√	√
Bio15 =Precipitation Seasonality	√	√	√	√
Bio16 =Precipitation of the Wettest Quarter	√		√	√
Bio17 =Precipitation of driest quarter	√
Bio18 =Precipitation of warmest quarter	√	√	√
Bio19 =Precipitation of coldest quarter		√		√
Elevation	√	√	√	√
Slope	√	√	√	√
Aspect	√	√	√	√
Normalized Difference Vegetation Index (NDVI)	√	√	√	√
Land Cover Types (LC)	√	√	√	√
Population Density (PD)	√	√	√	√
