# Supplementary material for: Tick species diversity and potential distribution alternation of dominant ticks under different climate scenarios in Xinjiang, China
Source: PLoS Negl Trop Dis. 2024 Apr 29;18(4):e0012108. doi: 10.1371/journal.pntd.0012108 (PMC11081513; doi:10.1371/journal.pntd.0012108)
Supplement: S2 Table — (XLSX) [file pntd.0012108.s002.xlsx]

## Sheet: Sheet1
	Tick species
Key variables（Contribution rate％）	H. asiaticum	R. turanicus	D. marginatus	H. punctata
1st	Precipitation of Wettest Month=Bio13 (49.9)	Precipitation of Wettest Month=Bio13 (51)	Precipitation Seasonality=Bio15 (35)	Precipitation of Wettest Month=Bio13 (32)
2nd	Population Density=PD (29.6)	Population Density=PD (39.8)	Precipitation of Wettest Month=Bio13 (29)	Precipitation Seasonality=Bio15 (26.9)
3rd	Precipitation Seasonality=Bio15 (8.6)	Aspect=Aspe (2.3)	Population Density=PD (17.9)	Population Density=PD (20.8)
4th	Isothermality (Bio2/Bio7) (×100)=Bio3 (2.6)	Isothermality (Bio2/Bio7) (×100)=Bio3 (1.6)	Temperature Seasonality=Bio4 (3.8)	Precipitation of Driest Month=Bio14 (4.4)
