# Supplementary material for: Tick species diversity and potential distribution alternation of dominant ticks under different climate scenarios in Xinjiang, China
Source: PLoS Negl Trop Dis. 2024 Apr 29;18(4):e0012108. doi: 10.1371/journal.pntd.0012108 (PMC11081513; doi:10.1371/journal.pntd.0012108)
Supplement: S3 Table — (XLSX) [file pntd.0012108.s003.xlsx]

## Sheet: Sheet1
	Tick species
	H. asiaticum	R. turanicus	D. marginatus	H. punctata
Current centroid coordinate	85°12′36″E	83°19′12″E	85°2′24″E	85°28′12″E
	43°38′24″N	42°10′12″N	44°27′0″N	44°30′36″N
2081-2100 centroid coordinate	85°41′24″E	83°41′24″E	85°36′0″E	85°37′48″E
	42°39′15″N	42°43′12″N	44°15′36″N	44°24′36″N
Centroid variation distance	103.43 km	80.36 km	56.93 km	18.02 km
